# Supplementary material for: Effects of Sub-Chronic Exposure to Imidacloprid on Reproductive Organs of Adult Male Rats: Antioxidant State, DNA Damage, and Levels of Essential Elements
Source: Antioxidants (Basel). 2021 Dec 8;10(12):1965. doi: 10.3390/antiox10121965 (PMC8750738; doi:10.3390/antiox10121965)
Supplement: Supplementary file 1 [file antioxidants-10-01965-s001.zip]

Archive with 1 entries (1 files):
- antioxidants-1478980-supplementary.pdf
